# Supplementary material for: Prognostic and chemotherapeutic implications of a novel four-gene pyroptosis model in head and neck squamous cell carcinoma
Source: PeerJ. 2024 May 13;12:e17296. doi: 10.7717/peerj.17296 (PMC11097961; doi:10.7717/peerj.17296)
Supplement: Supplemental Information 4 [file peerj-12-17296-s004.xlsx]

## Sheet: Data
Relative mRNA expression levels of 4 genes in 14 HNSCC cell lines
Cells	Targets	Average relative expression level(target genes)	Standardization	238.441
CAL27	caspase 1	6.71644	0.0281682
CAL27	caspase 3	203.021	0.851452
CAL27	GSDMD	343.127	1.43904
CAL27	GSDME	300.202	1.25902
SCC9	caspase 1	1.00337	0.00420807
SCC9	caspase 3	280.413	1.17603
SCC9	GSDMD	142.29	0.596753
SCC9	GSDME	162.876	0.683088
HN4	caspase 1	546.189	2.29067
HN4	caspase 3	97.5951	0.409305
HN4	GSDMD	306.725	1.28638
HN4	GSDME	155.456	0.651967
HN12	caspase 1	114.741	0.481215
HN12	caspase 3	190.993	0.80101
HN12	GSDMD	69.8831	0.293084
HN12	GSDME	104.198	0.436998
HN30	caspase 1	267.047	1.11997
HN30	caspase 3	169.076	0.709092
HN30	GSDMD	147.375	0.618078
HN30	GSDME	208.46	0.874261
H314	caspase 1	117.984	0.494813
H314	caspase 3	91.6682	0.384448
H314	GSDMD	156.751	0.657398
H314	GSDME	142.405	0.597235
HSC-4	caspase 1	404.336	1.69575
HSC-4	caspase 3	100.335	0.420797
HSC-4	GSDMD	205.153	0.860393
HSC-4	GSDME	301.849	1.26593
UM1	caspase 1	235.278	0.986735
UM1	caspase 3	104.113	0.436641
UM1	GSDMD	74.0529	0.310572
UM1	GSDME	128.889	0.540548
CAL33	caspase 1	658.175	2.76033
CAL33	caspase 3	364.549	1.52889
CAL33	GSDMD	25.4225	0.10662
CAL33	GSDME	352.989	1.48041
SCC47	caspase 1	228.556	0.958543
SCC47	caspase 3	228.556	0.958543
SCC47	GSDMD	70.6649	0.296362
SCC47	GSDME	306.576	1.28575
H357	caspase 1	388.883	1.63094
H357	caspase 3	300.577	1.26059
H357	GSDMD	190.883	0.800547
H357	GSDME	701.89	2.94367
SCC25	caspase 1	398.004	1.66919
SCC25	caspase 3	311.804	1.30768
SCC25	GSDMD	73.1849	0.306931
SCC25	GSDME	99.4909	0.417256
H103	caspase 1	1472.87	6.17707
H103	caspase 3	144.766	0.607137
H103	GSDMD	87.2649	0.365982
H103	GSDME	313.434	1.31452
H376	caspase 1	173.545	0.727835
H376	caspase 3	237.257	0.995037
H376	GSDMD	89.5287	0.375476
H376	GSDME	253.615	1.06364
